# Supplementary material for: Association between Beta Oscillations from Subthalamic Nucleus and Quantitative Susceptibility Mapping in Deep Gray Matter Structures in Parkinson’s Disease
Source: Brain Sci. 2023 Jan 1;13(1):81. doi: 10.3390/brainsci13010081 (PMC9857066; doi:10.3390/brainsci13010081)
Supplement: Supplementary file 1 [file brainsci-13-00081-s001.zip]

Archive with 1 entries (1 files):
- brainsci-2007159-supplementary.pdf
